# Supplementary material for: Results of a Randomized, Double-Blind, Placebo-Controlled, Phase 1b/2 Trial of Nabpaclitaxel + Gemcitabine ± Olaratumab in Treatment-Naïve Participants with Metastatic Pancreatic Cancer
Source: Cancers (Basel). 2024 Mar 28;16(7):1323. doi: 10.3390/cancers16071323 (PMC11010910; doi:10.3390/cancers16071323)
Supplement: Supplementary file 1 [file cancers-16-01323-s001.zip]

Archive with 1 entries (1 files):
- cancers-2841981-supplementary.pdf
